# Supplementary material for: NMR-Based Metabolomics: A New Paradigm to Unravel Defense-Related Metabolites in Insect-Resistant Cotton Variety through Different Multivariate Data Analysis Approaches
Source: Molecules. 2023 Feb 13;28(4):1763. doi: 10.3390/molecules28041763 (PMC9966674; doi:10.3390/molecules28041763)
Supplement: Supplementary file 1 [file molecules-28-01763-s001.zip]

Archive with 1 entries (1 files):
- molecules-2032775-supplementary.pdf
